# Supplementary material for: Description of the Wild Strain Rhizobium rosettiformans DSM26376, Reclassified under Peteryoungia rosettiformans comb.nov., for Producing Glucuronan
Source: Polymers (Basel). 2023 May 3;15(9):2177. doi: 10.3390/polym15092177 (PMC10180729; doi:10.3390/polym15092177)
Supplement: Supplementary file 1 [file polymers-15-02177-s001.zip]

Archive with 1 entries (1 files):
- polymers-2244243-supplementary.pdf
